# Supplementary material for: Impact of the COVID-19 Pandemic on Patients with Parkinson’s Disease from the Perspective of Treating Physicians—A Nationwide Cross-Sectional Study
Source: Brain Sci. 2022 Mar 5;12(3):353. doi: 10.3390/brainsci12030353 (PMC8946104; doi:10.3390/brainsci12030353)
Supplement: Supplementary file 1 [file brainsci-12-00353-s001.zip]

Archive with 3 entries (3 files):
- Supplementary Material.pdf
- Wolff et al. 2022 Data spreadsheet.xlsx
- Wolff et al. 2022 Questionnaire Annotations.pdf
