# Supplementary material for: Impact of the COVID-19 Pandemic on Patients with Parkinson’s Disease from the Perspective of Treating Physicians—A Nationwide Cross-Sectional Study
Source: Brain Sci. 2022 Mar 5;12(3):353. doi: 10.3390/brainsci12030353 (PMC8946104; doi:10.3390/brainsci12030353)
Supplement: Supplementary file 1 [file brainsci-12-00353-s001.zip › Wolff et al. 2022 Data spreadsheet.xlsx]

## Sheet: Sheet1
v10327_1_mnpparcpbehand_fb1	v10327_1_mnpparcpbehand_fb2	v10327_1_mnpparcpbehand_fb3	v10327_1_mnpparcpbehand_fb3_x	v10327_1_mnpparcpbehand_fb4	v10327_1_mnpparcpbehand_fb5	v10327_1_mnpparcpbehand_fb6	v10327_1_mnpparcpbehand_fb7	v10327_1_mnpparcpbehand_fb8	v10327_1_mnpparcpbehand_fb9	v10327_1_mnpparcpbehand_fb10_1	v10327_1_mnpparcpbehand_fb10_2	v10327_1_mnpparcpbehand_fb10_3	v10327_1_mnpparcpbehand_fb10_4	v10327_1_mnpparcpbehand_fb11_1	v10327_1_mnpparcpbehand_fb11_2	v10327_1_mnpparcpbehand_fb11_3	v10327_1_mnpparcpbehand_fb11_4	v10327_1_mnpparcpbehand_fb11_5	v10327_1_mnpparcpbehand_fb11_6	v10327_1_mnpparcpbehand_fb12	v10327_1_mnpparcpbehand_fb13	v10327_1_mnpparcpbehand_fb14	v10327_1_mnpparcpbehand_fb15	v10327_1_mnpparcpbehand_fb16_1	v10327_1_mnpparcpbehand_fb17_1	v10327_1_mnpparcpbehand_fb16_2	v10327_1_mnpparcpbehand_fb17_2	v10327_1_mnpparcpbehand_fb16_3	v10327_1_mnpparcpbehand_fb17_3	v10327_1_mnpparcpbehand_fb16_4	v10327_1_mnpparcpbehand_fb17_4	v10327_1_mnpparcpbehand_fb16_5	v10327_1_mnpparcpbehand_fb16_x	v10327_1_mnpparcpbehand_fb17_5	v10327_1_mnpparcpbehand_fb18	v10327_1_mnpparcpbehand_fb19	v10327_1_mnpparcpbehand_fb20	v10327_1_mnpparcpbehand_fb21	v10327_1_mnpparcpbehand_fb22	v10327_1_mnpparcpbehand_fb23	v10327_1_mnpparcpbehand_fb24	v10327_1_mnpparcpbehand_fb25	v10327_1_mnpparcpbehand_fb25_x	v10327_1_mnpparcpbehand_fb26
1	0	3		4	2	1	2	2	1	2	2	3	2	2	3	3	1	2	2	1	1	0	1	0		1	2	0		0		0			1	1	2	0	0	1	1			1
1	0	3		4	1	2	2	2	1	1	2	2	2	3	3	3	2	3	3	1	1	0	1	0		0		1	2	0		0			1	1	2	0	0	1	1			1
1	0	3		3	1	1	2	2	1	3	2	3	2	3	3	3	2	2	2	0	2	0	2	0		0		0		1	2	0			1	0	2	0	0	1	1			1
1	0	3		3	1	2	2	2	1	2	2	3	3	2	3	3	1	3	3	1	0	1	1	0		1	2	0		0		0			1	0	2	0	0	1	1			1
1	0	3		4	2	1	1	2	1	2	1	3	2	3	3	3	1	3		1	0	0	1	0		1	2	1	2	0		0			0	0	2	0	1	1	1			1
1	0	3		4	2	1	1	1	1	2	1	3	2	3	3	3	2	1	2	1	1		2	1	2	1	2	1	2	0		0			1	1	1	1	1	0	1			1
1	0	3		4	1	1	2	1	2	1	2	2	2	1	1	2	2	1	1	0	1	1	2	0		0		1	2	0		1			0	1	2	1	0	1	1			1
1	0	1		3	1	0	1	1	1	2	2	3	3	3	2	3			2	0	1	1	2	0		1	1	0		0		0			0	1	2	0	0	0	1			1
1	0	3		2	1	2	1	2	2	2	1	2	2	3	3	3	2	3	2	1	2	0	2	0		0		1	3	0		0			0	0	2	1	0	1	1			1
1	0	3		3	1	2	2	2	0	3	2	3	2	2	3	3	1	1	1	1	1	0	1	0		1	2	1	3	0		0			1	0	2	0	1	1	1			1
1	0	3		4	3	1	2	1	1	2	1	3	2	2	3	3	3	4	2	1	1	0	1	0		0		0		0		0			1	0	1	0	0	1	1			1
1	0	3		4	2	1	2	2	0	3	2	3	2	3	3	3	3	1	3	1	1	0	1	0		1	2	1	2	0		0			0	1	1	0	1	1	1			1
1	0	4	Ermächtigungsambulanz Bewegungsstörungen	4	1	1	2	1	1	2	1	3	2	3	2	2	3	3	3	0	1	0	1	0		0		1	3	0		0			1	0	2	0	1	1	1			1
1	0	3		4	1	2	1	1	0	3	3	3	3	2	2	2	2	2	2	0		0	2	0		1	2	1	2	0		0			1	0	2	0	0	1	1			1
1	0	3		4	3	2	1	2	2	2	2	2	2	3	3	3	2	2	2	3	0	0	2	0		0		0		0		0			1	0	2	1	1	0	1			1
1	0	3		4	2	2	1	1	0	3	3	3	3	1	3	3	1	1	1	1	2	2	2	0		1	2	1	3	0		0			0	0	2	1	0	1	1			1
1	0	3		3	1	2	1	1	1	2	2	2	2	3	3	3	1	1	1	1	1	0	2	1	2	0		1	2	0		0			1	0	2	0	0	1	1			1
1	0	1		3	2	1	1	1	1	2	2	3	2	2	3	3	1	2	2	0	1	1	2	0		1	2	1	3	0		0			0	1	1	1	1	1	1			1
1	0	3		4	2	0	1	1	1	2	3	3	3	3	2	2	2	2	2	0		1	1	0		1	2	1	2	0		0			0	1	1	0	0	1	1			1
1	0	3		4	3	2	2	1	1	3	2	3	3		2	2		2	2	1	0	1	2	0		0		1	2	1	2	0			1	1	1	1	1	1	1			1
1	0	4	Akutkrankenhaus und Ermächtigungsambulan	4	2	2	1	2	1	2	1	3	1	3	2	1	2	3	3	1	1	0	2	0		1	3	1	3	1	2	0			0	1	1	0	1	1	1			1
1	0	3		4	2	0	1	1	1	2	2	3	2	2	1	2	1	2	2	1	0	0	2	0		0		1	3	0		0			1	1	1	1	0	0	0	3		1
1	0	3		4	2	1	1	1	1	2	3	3	3	3	3	3	2	2	1	1	0	0	1	0		1	2	1	2	0		0			1	0	2	0	1	1	1			1
1	0	3		4	2	1	1	2	2	2	1	2	3	3	2	2	2	3	2	1	0	0	1	0		1	2	1	2	0		0			0	1	1	0	1	0	1			1
1	0	3		5	2	0	1	2	2	1	2	3	3		2	3		1		1	0	0	1					0				0			0	0	1	0	0	1	1			1
1	0	1		4	1	1	2	2	1	2	1	2	1	3	3	3	2	3	3	1	0	1	2	1	2	1	2	1	2	1	2	0			1	1	1	0	1	1	1			1
1	0	3		4	1	2	1	2	1	2	1	2	2		2	2	2	3	2	1	0	0	1	0		1	2	1	3	0		0			1	0	2	0	1	1	1			1
1	0	3		4	2	2	1	1	0	3	3	3	3	3	3	3	3	1	2	1	0	0	2	0		1	2	1	3	0		0			1	0	2	1	0	1	1			1
1	0	3		4	1	2	2	1	1	2	2	3	2	2	3	3	1	2	2	1	0	0	2	0		1	2	1	2	0		0			1	1	1	1	0	1	1			1
1	0	3		4	1	1	2	2	2	1	1	2	2	3	1	1	1			1			1	0		0		1	3	0		1	Homepage, soziale Medien	3	1	1	2	0	1	1	1			1
1	0	4	50% Praxis, 50% Krankenhaus	4	2	2	1	2	2	1	2	3	2	3	3	3	3	2	3	1	0	1	2	0		1	2	1	3	1	2	0			1	1	2	1	1	1	1			1
1	0	4	THS-Sprechstunde	3	1	1	1	1	1	2	2	3	2	3	2	2	3	3	3	0	1	0	1	0		0		1	2	0		0			1	1	1	0	0	1	1			1
1	0	3		4	2	1	1	1	1	2	2			2	2	2	1	1	2	0	0	0	2	0		1	3	1	3	0		0			1	1	1	0	0	1	1			1
3	0	3		2	2	1	0	0	0	3	3			2	2	2	3	3	2	0	0	0	0	0		0		0		0		0			1	0	2	0	0	1	1			1
1	0	3		4	2	1	1	1	0	3	2	3	2	2	2	2	2	3	2	1	0	0	2	0		0		0		0		0			1	1	2	1	0	1	1			1
1	0	3		4	1	1	1	1	1	2	2	3	2	2	3	3	2	3	2	1	0	1	2	0		1	3	1	3	0		0			0	0	2	1	0	1	1			1
1	0	4	Ambulanz	3	2	0	1	2	1	2	3	3	2	2	3	3	1	1	1	1	1	1	1	0		1	2	1	3	0		0			0	0	1	0	0	1	1			1
1	0	3		4	2	2	1	2	1	3	2	3	3	3	2	2	2	3	2	3	1	0	2	0		1	3	1	3	0		0			0	1	1	1	0	1	1			1
1	0	4	Sektorenübergreifend (Praxis und Akutkr)	4	2	1	1	2	2	2	1	3	2	3	3	3	2	3	3	1	0	1	2	1	3	1	2	1	3	1	3	1	Notfallsprechstunde	3	1	1	2	1	0	0	1			1
1	0	4	Parkinson-Center	4	1	1	2	1	2	2	2	3	2	2	3	3	3	1	2	1	2	1	2	1	3	1	2	1	3	0		0			0	1	1	1	0	0	1			1
